# Supplementary material for: Complete and efficient conversion of plant cell wall hemicellulose into high-value bioproducts by engineered yeast
Source: Nat Commun. 2021 Aug 17;12:4975. doi: 10.1038/s41467-021-25241-y (PMC8371099; doi:10.1038/s41467-021-25241-y)
Supplement: Supplementary file 4 — Source data [file 41467_2021_25241_MOESM4_ESM.xlsx]

## Sheet: Fig. 2
SR8_Substrates	Time (h)	Glucose (g/L)		Acetate (g/L)		Ethanol (g/L)
Glucose		mean	stdev	mean	stdev	mean	stdev
	0	43.67	0	0	0	0	0
	6	1.029	1.455	0.871	0.402	14.24	2.7146
	18	0	0	0.588	0.111	9.125	1.478
	30	0	0	0	0	3.575	0.304
	42	0	0	0	0	0	0
	54	0	0	0	0	0	0
	66	0	0	0	0	0	0
SR8_Substrates	Time (h)	Glucose (g/L)		Acetate (g/L)		Ethanol (g/L)
Glucose + 6 g/L Acetate		mean	stdev	mean	stdev	mean	stdev
	0	43.627	0	5.999	0	0	0
	6	10.5339	0.175193	6.25085	0.0645942	10.438	0.158385
	18	0	0	8.3383	0.167301	11.98	0.0424264
	30	0	0	10.048	0.166877	10.378	0.0876812
	42	0	0	11.36	0.0282843	9.1215	0.00212132
	54	0	0	11.83	0.0848528	8.44	0.212132
	66	0	0	12.13	0	7.9575	0
SR8_Substrates	Time (h)	Glucose (g/L)		Acetate (g/L)		Ethanol (g/L)
Glucose + 12 g/L Acetate		mean	stdev	mean	stdev	mean	stdev
	0	43.22	0	11.94	0	0	0
	6	17.547	0.306884	12.514	0.195161	8.133	0.0749533
	18	2.012	0.958837	13.795	0.0353553	12.3725	0.130815
	30	0	0	15.11	0.0848528	11.845	1.25158
	42	0	0	16.2853	0.0265165	10.597	1.37603
	54	0	0	16.89	0.169706	9.835	1.27986
	66	0	0	17.3875	0	9.1345	0
SR8_Substrates	Time (h)	Glucose (g/L)		Acetate (g/L)		Ethanol (g/L)
Glucose + 16 g/L Acetate		mean	stdev	mean	stdev	mean	stdev
	0	38.26	0	16	0	0	0
	6	20.9	1.30688	15.94	0.496389	5.73	0.0749533
	18	2.498	0.958837	16.15	0.762261	11.55	0.130815
	30	0	0	17.01	0.897177	12.63	1.25158
	42	0	0	18.19	1.52932	10.76	1.37603
	54	0	0	18.72	2.34462	10.36	1.27986
	66	0	0	19.77	2.35169	8.799	1.01929
	90	0	0	21.11	2.01928	7.46	0.912612
SR8_Substrates	Time (h)	Xylose (g/L)		Acetate (g/L)		Ethanol (g/L)
Xylose		mean	stdev	mean	stdev	mean	stdev
	0	41.5	0	0	0	0	0
	6	30.0445	0.125158	1.3958	0.00537401	1.3561	0.130249
	18	14.525	2.04354	3.63385	1.05522	1.602	0.294156
	30	10.2645	1.92969	4.5245	0.516895	0.461	0.606698
	42	8.72	1.3435	4.6035	0.730441	0.2887	0.408283
	54	1.825	0.742462	4.3015	0.959544	0.26	0.367696
	66	0	0	3.77	0.777817	0.0575	0.0813173
SR8_Substrates	Time (h)	Xylose (g/L)		Acetate (g/L)		Ethanol (g/L)
Xylose + 6 g/L Acetate		mean	stdev	mean	stdev	mean	stdev
	0	41.73	0.19799	6.18	0.38124	0	0
	6	31.56	3.2739	6.22	0.57153	0.33	0.0304056
	18	15.63	2.55689	4.44	1.8351	0.341	0.106066
	30	4.73	3.12555	2.577	1.59237	0	0.165887
	42	0	2.66155	0	1.3001	0	0
	54	0	0	0	0.011	0	0
	66	0	0	0	0.7759	0	0
SR8_Substrates	Time (h)	Xylose (g/L)		Acetate (g/L)		Ethanol (g/L)
Xylose + 12 g/L Acetate		mean	stdev	mean	stdev	mean	stdev
	0	41.45	0	12.38	0	0	0
	6	36.2005	0.0148492	12.667	0.0325269	0.1435	0.20294
	18	27.66	0.0989949	11.855	0.0353553	0.0955	0.135057
	30	13.695	0.388909	9.1435	0.0940452	0.12725	0.151816
	42	4.957	1.68716	6.837	1.30532	0	0
	54	0.6445	0.911461	0	0	0	0
	66	0	0	0	0	0	0
SR8_Substrates	Time (h)	Xylose (g/L)		Acetate (g/L)		Ethanol (g/L)
Xylose + 15 g/L Acetate		mean	stdev	mean	stdev	mean	stdev
	0	36.89	0.00707107	15.08	0	0	0
	6	34.997	1.56978	15.68	0.632527	0.00309	0.0020294
	18	32.89	1.7771	16.397	0.735355	0	0.135057
	30	31.256	2.17648	16.35	0.940452	0	0.151816
	42	29.1	0.96364	14.68	1.30532	0	0
	54	26.35	0.5773	12.658	2.01929	0	0
	66	20.31	0.97366	10.51	1.25167	0	0
	90	2.75	0.12911	0.34	0.0182772	0	0
SR8_Substrates	Cell biomass (g DCW/ L)		Lipid content (mg/g DCW)		Ergosterol content (mg/g DCW)
	mean	stdev	mean	stdev	mean	stdev
Glucose	10.1926	0.143528	34.5319	1.88947	15.4699	0.6441
Glucose + 5 g/L Acetate	5.622	0.402
Glucose + 10 g/L Acetate	4.601	0.32
Xylose	10.602	0.239199	48.6413	4.70441	18.6061	3.25617
Xylose + 5 g/L Acetate	11.3324	0.181015	64.43	1.4211	24.2095	0.832803
Xylose + 10 g/L Acetate	11.5456	0.150755	71.9307	2.07302	26.9048	1.30892

## Sheet: Fig. 3
Gene names	Fold change (SR7 YPX vs SR7 YPD)	t-test: SR7 YPX vs SR7 YPD_P-value	SR7 YPX_Means	SR7 YPD_Means
ACS1	46.16	0.03	283.79	6.15
ACS2	-1.21	0.53	338.38	409.11
ADY2	59.7	0.04	318.43	5.33
JEN1	315	0.00172	1763.94	5.6
FPS1	1.21	0.15	145.52	120.51
PMA1	-1.67	0.00113	1376.96	2303.59
HOG1	-1	0.99	257.62	258.47

## Sheet: Fig. 4
Strains	40 g/L glucose_TAL titer (mg/L)		40 g/L xylose_TAL titer (mg/L)
	mean	stdev	mean	stdev
Con.	0	0	0	0
Tal1	33.2424	3.45546	198.46	11.4844
Tal2	47.5677	5.81727	261.983	0.113194
Tal3	78.9128	10.2982	351.014	36.9482
Tal4	539.871	147.887	1522.44	188.042
Tal4 strain_Substrates	TAL yield (mg/g substrate)
	mean	stdev
10 g/L Ethanol	40.5145	7.68539
10 g/L Acetate	107.808	9.77509
40 g/L Glucose	12.0204	3.29275
40 g/L Xylose	47.4659	5.86269
40 g/L Glucose+ 10 g/L Acetate	1.73588	0.252073
40 g/L Xylose + 10 g/L Acetate	90.2351	6.5509
Tal4 strain_Substrates	TAL titer (mg/L)
	mean	stdev
40 g/L Xylose	198.46	11.4844
40 g/L Xylose + 5 g/L Acetate	3862.13	82.567
40 g/L Xylose + 10 g/L Acetate	4936.77	358.4
40 g/L Xylose + 15 g/L Acetate	4253.89	335.765
40 g/L Xylose + 20 g/L Acetate	2058.8	57.0557

## Sheet: Fig. 5
Time (h)	TAL (g/L)	Cell biomass (g/L)	Glycerol (g/L)	Ethanol (g/L)	Xylose (g/L)	Acetate (g/L)
0	0	1.6482	0	0	42.91	10.03
6	0.10132	2.009	0	0	40.44	9.08
12	0.205166	2.6896	0.395	0	36.66	7.5
17.5	0.725031	4.4116	0.592	0	32.61	5.42
24	1.99675	6.4206	1.02	1.3	21.08	2.2
30	4.27083	10.4304	1.5	1.12	8.48	0
31		10.3353	1.296	1.12	44.58	11.09
37	4.54162	12.9955	1.3	3.45	29.15	5.14
43	5.04853	18.9518	1.94	3.65	9.5	0
44.3		21.8322	1.537	2.82	43.03	9.94
50	8.20218	22.6035	2.01	3.93	24.43	3.89
56	9.50771	29.9477	3.67	1.46	3.53	0
57		29.9296	2.33	0	40.85	13.32
63	13.0716	31.4093	1.9	6.75	17.26	4.01
69	13.9015	31.5815	1.06	1.35	5.8	0
70		35.0919	1.51	0	43.02	15.94
76	16.6907	36.08	1.42	0	33.22	8.86
82	23.9127	35.0755	4.21	0	23.5	0
88	23.891	33.5093	2.79	0	11.65	0

## Sheet: Fig. 6
Time (h)	Xylose (g/L)		Glucose (g/L)		Acetate (g/L)		Glycerol (g/L)		Ethanol (g/L)		TAL (mg/L)		Cell biomass (g/L)
	mean	stdev	mean	stdev	mean	stdev	mean	stdev	mean	stdev	mean	stdev	mean	stdev
0	40.013	0	6.30777	0	6.26155	0	0	0	0	0	0	0	3.8704	0
19	20.0133	3.96809	0	0	3.71106	0.333316	1.65145	0.632977	4.104	0.79604	1432.69	505.698	6.9618	0.127562
43	9.05997	3.10749	0	0	1.75955	0.709914	3.63569	0.723665	2.35392	0.919854	2637.98	471.868	8.4624	0.0231931
67	1.86174	0.105529	0	0	0.912662	0.581716	4.54951	0.805343	1.20137	0.698987	2679.24	120.604	9.1184	0.533441
91	0.850451	0.343553	0	0	0.264604	0.374207	4.97909	1.16914	0	0	3380.01	230.072	9.2742	0.498652
115	0.723432	0.257105	0	0	0	0	4.91754	1.28845	0	0	3545.74	29.5953	8.9626	0.591424

## Sheet: Fig. 7
SR8A strain_Substrates	β-Carotene titer (mg/L)		Vitamin A titer (mg/L)		(Pro-)vitamin A titer (mg/L)		β-Carotene content (mg/g DCW)		Vitamin A content (mg/g DCW)		(Pro-)vitamin A content (mg/g DCW)
	mean	stdev	mean	stdev	mean	stdev	mean	stdev	mean	stdev	mean	stdev
40 g/L Glucose	13.0041	1.02818	8.40232	2.17622	21.4064	2.17622	1.97739	0.156343	1.27765	0.330913	3.25503	0.330913
40 g/L Xylose	36.4169	2.10287	27.9666	4.91282	64.3835	4.91282	3.26071	0.188288	2.50408	0.439886	5.76479	0.439886
40 g/L Xylose + 5 g/L Acetate	52.2343	2.99917	56.1776	7.21728	108.412	7.21728	4.36603	0.250687	4.69563	0.60326	9.06166	0.60326
40 g/L Xylose + 10 g/L Acetate	70.8719	4.1093	56.4977	8.18272	127.37	8.18272	5.58328	0.32373	4.45088	0.644633	10.0342	0.644633

## Sheet: Suppl. Fig. 1
SR7_Substrates	Time (h)	Glucose (g/L)		Acetate (g/L)		Ethanol (g/L)
Glucose		mean	stdev	mean	stdev	mean	stdev
	0	37.6142	0.389865	0	0	0	0
	6	0	0	0	0	13.4646	0.710397
	18	0	0	0	0	1.6906	1.00131
	30	0	0	0	0	0	0
	42	0	0	0	0	0	0
	54	0	0	0	0	0	0
	66	0	0	0	0	0	0
SR7_Substrates	Time (h)	Glucose (g/L)		Acetate (g/L)		Ethanol (g/L)
Glucose + 5 g/L Acetate		mean	stdev	mean	stdev	mean	stdev
	0	37.7754	0.242597	4.85614	0.129333	0	0
	6	0	0	4.80482	0.0759919	13.7895	0.441419
	18	0	0	5.54139	0.102793	9.48751	0.323098
	30	0	0	6.1955	0.169039	6.7573	0.249733
	42	0	0	6.3911	0.143175	4.11954	0.179275
	54	0	0	7.12891	0.170278	2.67839	0.0245135
	66	0	0	7.31474	0.156605	0	0
SR7_Substrates	Time (h)	Glucose (g/L)		Acetate (g/L)		Ethanol (g/L)
Glucose + 10 g/L Acetate		mean	stdev	mean	stdev	mean	stdev
	0	38.2731	0.680414	9.66752	0.225495	0	0
	6	1.3688	0.579382	9.68644	0.204684	13.6848	0.22175
	18	0	0	10.8324	0.167696	10.2953	0.562711
	30	0	0	11.4779	0.327325	7.11433	0.469802
	42	0	0	11.7253	0.259271	4.56594	0.425652
	54	0	0	12.4572	0.523075	3.06644	0.197211
	66	0	0	12.722	0.421882	1.48657	0.578347
SR7_Substrates	Time (h)	Glucose (g/L)		Acetate (g/L)		Ethanol (g/L)
Glucose + 15 g/L Acetate		mean	stdev	mean	stdev	mean	stdev
	0	38.3129	0.533568	13.9859	0.244384	0	0
	6	11.0211	0.642986	14.694	0.156574	8.93508	0.104299
	18	0	0	15.1325	0.263407	9.48407	1.10084
	30	0	0	16.7928	0.301348	6.50125	1.00488
	42	0	0	16.9701	0.326991	3.9805	1.05533
	54	0	0	17.4088	0.293992	2.0707	1.26249
	66	0	0	18.4022	0.53193	1.26835	0.782183
	90	0	0	19.5698	0.168717	0	0

## Sheet: Suppl. Fig. 2
SR8 strain with 10 g/L acetate	Time (h)	Acetate (g/L)		Ethanol (g/L)
		mean	stdev	mean	stdev
	0	9.822	0	0	0
	6	9.951	0.121	0	0
	18	8.491	0.389	0	0
	30	6.056	0.513	0	0
	42	2.512	0.834	0	0
	54	0	0	0	0
	66	0	0	0.913	1.413
SR8 strain with 10 g/L acetate and 9 g/L ethanol	Time (h)	Acetate (g/L)		Ethanol (g/L)
		mean	stdev	mean	stdev
	0	11.3785	0.536694	8.56	0.763675
	6	11.478	0.548715	8.2	0.39598
	18	11.3933	0.603445	7.0675	0.53528
	30	11.0875	0.707814	6.3685	0.33729
	42	9.975	1.30815	4.615	0.106066
	54	7.2725	1.41775	2.959	0.0551543
	66	3.9735	1.58887	0	0
	90	0	0	0	0

## Sheet: Suppl. Fig. 3
SR8 strain_Substrates	Final pH of culture broths
	mean	stdev
40 g/L Glucose	3.69	0.04
40 g/L Glucose + 5 g/L Acetate	4.49	0.01
40 g/L Glucose + 10 g/L Acetate	4.53	0.01
40 g/L Glucose + 15 g/L Acetate	4.6	0.02
40 g/L Xylose	3.84	0.03
40 g/L Xylose + 5 g/L Acetate	6.22	0.04
40 g/L Xylose + 10 g/L Acetate	7.92	0.02
40 g/L Xylose + 15 g/L Acetate	8.33	0.05

## Sheet: Suppl. Fig. 4
CT2-Con strain with 40 g/L Xylose	Time (h)	Xylose (g/L)		Acetate (g/L)		Ethanol (g/L)
		mean	stdev	mean	stdev	mean	stdev
	0	39.0638	0	0	0	0	0
	18	37.2507	0.132158	0	0	0	0
	42	13.2359	0.629127	0	0	1.25371	0.465841
	66	1.08845	0.10311	0	0	0.331539	0.468867
	90	0.697422	0.0364061	0.609088	0.0318205	0	0
	114	0.666385	0.0501713	0.635888	0.0688842	0	0
	138	0.66638	0	0.63	0	0	0
Tal1 strain with 40 g/L Xylose	Time (h)	Xylose (g/L)		Acetate (g/L)		Ethanol (g/L)
		mean	stdev	mean	stdev	mean	stdev
	0	39.0638	0	0	0	0	0
	18	37.9586	0.191704	0	0	0	0
	42	21.192	0.47082	0	0	1.07383	0.324462
	66	3.11152	0.505376	0	0	3.16736	0.61775
	90	2.05954	0.368876	0	0	1.5158	0.873517
	114	2.07319	0.369378	0	0	1.48468	0.927077
	138	2.02603	0.296278	0	0	1.39144	0.902299
Tal2 strain with 40 g/L Xylose	Time (h)	Xylose (g/L)		Acetate (g/L)		Ethanol (g/L)
		mean	stdev	mean	stdev	mean	stdev
	0	39.0638	0	0	0	0	0
	18	39.8196	0.189073	0	0	0	0
	42	28.6985	0.46394	0	0	0	0
	66	6.7322	0.615522	0	0	3.24953	0.406657
	90	4.27942	0.295153	0	0	1.85969	0.185057
	114	4.22397	0.293251	0	0	1.72717	0.175172
	138	4.26926	0.320376	0	0	1.75716	0.154835
Tal3 strain with 40 g/L Xylose	Time (h)	Xylose (g/L)		Acetate (g/L)		Ethanol (g/L)
		mean	stdev	mean	stdev	mean	stdev
	0	39.0638	0	0	0	0	0
	18	26.8413	0.204587	0	0	0.802563	0.0113469
	42	5.25293	0.345768	0	0	1.75855	0.914947
	66	5.28927	0.315737	0	0	1.65414	0.907692
	90	5.35719	0.358171	0	0	1.58646	0.848247
	114	5.35153	0.411621	0	0	1.54551	0.849508
	138	5.33718	0.253774	0	0	1.45208	0.826938
Tal4 strain with 40 g/L Xylose	Time (h)	Xylose (g/L)		Acetate (g/L)		Ethanol (g/L)
		mean	stdev	mean	stdev	mean	stdev
	0	39.0638	0	0	0	0	0
	18	38.3111	0.300075	0	0	0	0
	42	16.6928	0.704498	0	0	1.1503	0.0381838
	66	6.64764	0.0606556	0.289094	0.40884	0.376327	0.532207
	90	6.83805	0.0760918	0.275109	0.389063	0	0
	114	6.87137	0.147955	0.273174	0.386326	0	0
	138	6.95006	0.0556917	0.263884	0.373188	0	0

[truncated: 5 more sheets: Suppl. Fig. 5, Suppl. Fig. 6, Suppl. Fig. 7, Suppl. Fig. 8, Suppl. Fig. 9]
